# Supplementary material for: Green Pre-Treatment Strategy Using Ionic Liquid-Based Aqueous Two-Phase Systems for Pesticide Determination in Strawberry Samples
Source: Foods. 2024 Dec 18;13(24):4106. doi: 10.3390/foods13244106 (PMC11675850; doi:10.3390/foods13244106)
Supplement: Supplementary file 1 [file foods-13-04106-s001.zip]

Archive with 1 entries (1 files):
- foods-3379256-supplementary.pdf
